# Supplementary material for: Whole Genome Sequence Analysis of Mutations Accumulated in rad27Δ Yeast Strains with Defects in the Processing of Okazaki Fragments Indicates Template-Switching Events
Source: G3 (Bethesda). 2017 Oct 3;7(11):3775–87. doi: 10.1534/g3.117.300262 (PMC5677150; doi:10.1534/g3.117.300262)
Supplement: Supplementary file 1 [file 3775FileS1.xlsx]

## Sheet: SUMMARY
	Single event per locus	Multiple events per locus
INDELs
INDELs in SSR	164	19	183
INDELs mediated by direct repeats	149	28	177
Other INDELs	9
Total	322	51
Template switching
Quasi-palindrome to palindrome correction	10 (9 INDELS +21 SNPs)
Palindrome expension followed by DNA amplification	6	4
Palindrome expension followed by a deletion	1
Total	17	4
Gene Conversions	2	0
SNPs	59	ND
	400	55

## Sheet: TEMPLATE SWITCHING
Events mediated by template switching
		chr	MS71	new s288c	observed len	INDELs	SNPs	Indel pos	SNP pos	type of genomic element	Genomic element	MD20	MD21	MD22	MD23	MD24	MD25	MD26	MD27	MD28	MD29	PG16	PG18	PG17	PG19	Notes
SNPs & INDELs		6	210581	210596	6	1	3	\210596	\210599 G->A, 210600 C->T, 210601 C->T							1										need 2 changes to explain
		10	268078	268317	28	4	4	ֿֿ\268317,268324, ,268329, 268340	ֿֿ\268333 T->A, 268335 T->A, 268337 T->A, 268340 T->A	ORF	YJL089W			1												QP to palindromre. 36bp stem with 19bp spacer <aaaatattctggatcttgaatttttgtttactggaga>catcgttagcaaccatg<ctccagtaaacaaaaattcaagatccagaatatttt>
		11	141038	141053	3	1	1	\141053	\141055 G->A	tRNA	tE(UUC)K							1								QP to palindromre. 5bp stem with 7bp spacer <ccccg>gtctcca<cgggg>
		15	408982	408983	8	1	2	\408983	\408982 C->T, 408986 C->G	ORF	YOR042W					1										QP to palindromre. 17bp stem 9bpp spacer <ACGGCAATTAGATGAGC>AATTCAACA<GCTCATCTAATTGCCGT>
		15	939529	939531	3	1	1	\939532	\939531 C->A	ORF	YOR329W-A										1					need 2 changes to explain
		16	939763	939764	3	1	1	\939764	\939763 A->C			1														QP to palindromre. 16bp stem with 1bp spacer <TTCAAAAGTGTTGATTT>A<AAATCAACACTTTTGAA>
SNPs only		5	435700	435784	3	0	2		\435784 A->G, 435786 A->T	noncoding_exon, tRNA	tK(CUU)E2			1												QP to palindromre. 5bp stem with 1bp spacer. <aacct>t<aggtt>
		5	442211	442295	3	0	2		\442295 G->A, 442297 T->C	noncoding_exon, ncRNA	SCR1					1										QP to palindromre. 6bp stem with 4bp spacer <gagccc>ttag<gggctc>
		7	180280	185754	2	0	2		\185753 A->G ,185754 G->T	noncoding_exon, tRNA	tk(UUU)G2		1													QP to palindromre. 7bp stem with 4bp spacer <aacctta>tgat<taaggtt>
		14	445705	445716	3	0	3		\445716 G->A , 445717 T->A 445718 T->A	ORF	YNL095C				1											QP to palindromre. 8bp stem with 17bp spacer <ctcctttg>atgaccatactggtcaa<caaaggag>
INDELS only		2	715338	715496	66	1	0			ORF	YBR248C						1									Palindrome formation. ins is half palindrome. Simple fold back
		4	1040657	1040856	92	1	0			ORF	YDR291W		1													Palindrome formation. Complex events, at least two steps of template switching
		4	1321793	1321991	42	1	0			ORF	YDR426C					1										2 copies of tandem repeats with a spacer , two steps of template switching
		7	633587	657551	85	1	0			ORF	YGR089W															2 copies of tandem repeats with a spacer. Coplex event
		7	1008548	1014265	50	1	0							1												2 copies of tandem repeats with a spacer. Complex event
		9	168262	168340	31	1	0			ORF	YIL105C					1										Palindrome formation. ins is half palindrome. Simple fold back
		14	171405	171405	49	1	0													1						Palindrome formation. complex event require multiple template switching steps. Nonperfect IR
						16	21
											9
For 4 events in multistrains see "Events in multi strains"											2
											1

## Sheet: INSTABILITY
INDELs appear in multiple strains
chr	MS71	s288c	len	type	A repeat	Lowcomp	type of element	Genomic element	MD20	MD21	MD22	MD23	MD24	MD25	MD26	MD27	MD28	MD29	PG16	PG18	PG17	PG19	varnum (varnum including MS71)	version available in other yeasts	Notes
2	392805	392888	\16-32	INDEL mediated by direct repeat	TCTTTCCT				1								1	-1					3(4)	NULL	PCR showes MD20,MD28>MD20>MD29
2	466259	466385	\21	INDEL mediated by direct repeat	GGCAA				1						1	1	1		1	1			2	short
3	174459	177601	\22	INDEL mediated by direct repeat	GGCCAA		ORF	YCR031C		1	1	1	1	1				1				1	2	short
3	207475	210618	\28	INDEL mediated by direct repeat	ATACATATACAAGT					1	1	1	1	1				1				1	2	short
3	262976	266119	\12	INDEL mediated by direct repeat	CCTGA		ORF	YCR088W		1	1	1	1	1				1			1	1	2	short
4	63396	63563	\18	INDEL mediated by direct repeat	TGCGC		ORF	YDL220C			1						1						2(3)	short
4	137623	137807	\69	INDEL mediated by direct repeat	CAATAT					1	1	1	1	1	1	1	1	1	1	1	1		2	both
4	283353	283537	\24	INDEL mediated by direct repeat	AAGAAGAATAAAAA		ORF	YDL099W	1						1	1	1			1			2	short
4	417197	417382	\24	INDEL mediated by direct repeat	CGTAACGA				1						1	1	1		1	1			2	short
4	1111819	1112017	\18	INDEL mediated by direct repeat	C		ORF	YDR322C-A			1				1	1	1		1	1			2	there is an example of a copy less
5	175760	175759	\36	INDEL mediated by direct repeat	CCCAAGCTCTTCTGAAGCTAAG		ORF	YER011W		1	1	1	1	1	1	1			1	1	1		2	long
5	417836	417880	\16	INDEL mediated by direct repeat	TGCCAT		ORF	YER129W	1						1	1	1			1			2	long
7	273279	280163	\13-28-37	INDEL mediated by direct repeat	GTTG		ORF	YGL122C	1			-1										1	4	longer than MD20
7	422939	429807	\24	INDEL mediated by direct repeat	TACTACCATCACTA	(ACT)n	ORF	YGL036W				1		1				1					2	short
7	956854	962547	\17	INDEL mediated by direct repeat	CATCA		ORF	YGR236C	1						1	1	1			1			2	long
7	1008645	1014416	\33	INDEL mediated by direct repeat	TCATCCTCGTCACTGCTTTCTTCC		ORF	YGR261C	1						1	1	1			1			2	short
8	54050	54050	\12	INDEL mediated by direct repeat	CGATG		ORF	YHL026C		1	1	1	1	1				1				1	2	short
10	114871	114895	\18	INDEL mediated by direct repeat	TGTTG	(TGT)n	ORF	YJL162C		1	1	1	1	1				1			1	1	2	both
11	64013	64013	\48	INDEL mediated by direct repeat	exactly 4 copies	(A)n	ORF	YKL202W, YKL201C		1	1	1	1	1				1				1	2	NULL
12	514469	514606	\78	INDEL mediated by direct repeat	TGATGTC		ORF	YLR179C		1	1	1	1	1				1				1	2	long
12	777966	778116	\26-50	INDEL mediated by direct repeat	TGCTCTATAA					1	1	1	1	1				2				1	3	short
12	788990	789140	\21	INDEL mediated by direct repeat	AACCTGTGGAGGAT		ORF	YLR330W	1	1		1	1	1	1	1	1			1			2	both
13	914741	914842	\16	INDEL mediated by direct repeat	TTTTTTCGGTTTT				1			1	1	1	1	1	1				1		2	both
14	269327	269327	\21	INDEL mediated by direct repeat	TAATGTTG		ORF	YNL197C		1	1	1	1	1				1			1	1	2	short
14	619267	619283	\30	INDEL mediated by direct repeat	GCACCGCCAGG		ORF	YNL007C	1						1	1	1			1			2	NULL
15	517423	517424	\18	INDEL mediated by direct repeat	TTCTACT							1		1				1					2	short
16	463625	463629	\36-72	INDEL mediated by direct repeat	TCCTCA		ORF	YPL049C		1	1	1	2	1				1				1	3	short
4	471570	471755	\4	template switching						1	1	1		1				1				1	2	NULL
5	394047	394085	\38	template switching	exactly 2 copies				1						1	1	1						2	NULL
10	337270	337567	\38	template switching	exactly 2 copies				1						1	1	1			1			2	NULL
13	623370	623444	\276	template switching						1	1	1											2	NULL
8	123959	123959	\1-2	simple repeat		(GA)n (A)n				2						1							3	NULL
2	476983	477109	\2-4	simple repeat		(AT)n						1				1	-1				-1		3	NULL
7	462135	467729	\3	simple repeat		(ATA)n	ORF	YGL014W		1								1						NULL
8	168795	168795	\2	simple repeat		(AT)n			1			1											2	NULL
8	391652	391881	\3	simple repeat		(ATA)n				1	1	1	1	1				1						NULL
8	475700	475931	\2	simple repeat		(AT)n			1	1	1	1		1	1		1	1						NULL
10	174149	174177	\3	simple repeat		(GTT)n	ORF	YJL129C	1						1	1	1		1	1			2	NULL
10	448414	448869	\2	simple repeat		(AT)n						1						1					2	NULL
11	80076	80073	\2	simple repeat		(TA)					1	1											2	NULL
12	511413	511550	\3	simple repeat		(GCA)n	ORF	YLR177W	1						1	1	1			1			2	NULL
12	522132	522269	\1	simple repeat		(A)n	ORF	YLR184W	1							1							2	NULL
12	793847	793997	\1	simple repeat		(T)n				1			-1					-1						NULL
13	538558	538632	\6-10	simple repeat		(CACA)n					2	2						1					4(5)	NULL	PCR shows MD22>MD29>MD20
13	897847	897947	\1	simple repeat		(T)n	ARS	ARS1332	1						1	1	1			1			2	NULL
15	106333	106337	\2	simple repeat		(AT)n							1			1							2	NULL
15	292245	292246	\1	simple repeat		(A)n									1	1	1		1	1			2	NULL
16	187340	187344	\3	simple repeat		(TTC)n	ORF	YPL190C					1				1						2	NULL
9	105291	105347	\18	INDEL mediated by direct repeat, simple repeat	ACAACAACAACAACAA				1									1
2	72403	72410	\42-51	INDEL mediated by direct repeat, simple repeat	CAACA	(AAC)n	ORF	YBL081W					1					1					3(4)	NULL
5	407038	407080	\20-22	INDEL mediated by direct repeat, simple repeat	ATATATACA							1	2										3	NULL
										1 indicate a longer version
										If more than two versions exists 2, -1 will indicates longer and shorter version
For additional 2 SNP only events see Sheet 6
				47

## Sheet: SSR INDELS
SSR INDELs
chr	ms71pos	s288c	lowcomp	type	MD20	MD21	MD22	MD23	MD24	MD25	MD26	MD27	MD28	MD29	PG16	PG17	PG18	PG19	type	Genomic element	indel	INDEl length	Unit length	INDEL len/unit len
1	138840	139418	(TA)n	Ins								1									TA	2	2	1
1	141350	141929	(T)n	Ins									1								T	1	1	1
1	141731	142310	(T)n	Ins						1									ORF, intron	YAL003W	TT	2	1	2
1	142184	142763	(AGA)n	Ins		1													ORF	YAL003W	AGA	3	3	1
1	191727	192321	(TAC)n	Ins									1								TAC	3	3	1
2	101338	101351	(A)n	Ins	1																A	1	1	1
2	119584	119609	(GTCTTC)n	Ins							1								ORF	YBL053W, YBL052C	GTCTTCGTCTTC	12	6	2
2	168779	168801	(T)n	Ins	1														ORF, intron	YBL027W	T	1	1	1
2	414912	415002	(A)n	Ins										1					ORF, intron	YBR084C-A	A	1	1	1
2	466277	466403	(A)n	Ins					1												A	1	1	1
2	486928	487059	(A)n	Ins		1															A	1	1	1
3	46471	46983	(AT)n	Ins									1								AT	2	2	1
3	64087	64599	(T<G/A>TTA)n	Ins				1													GTTATATTAT	10	5	2
3	64105	64617	(TATTA)n	Ins				1													GTTATATTAT	10	5	2
3	70134	70646	(TCAAGG)n	Ins								1							ORF	YCL028W	TCAAGG	6	6	1
3	138571	139084	(T)n	Ins			1														T	1	1	1
3	187131	190273	(TA)n	Ins							1										AT	2	2	1
3	187146	190288	(AT)n	Ins																	AT	1	2	0.5
3	209318	212461	(C)n	Ins	1														ORF	YCR048W	C	1	1	1
3	217219	220362	(T)n	Ins							1										T	1	1	1
3	226143	229286	(A)n	Ins				1													A	1	1	1
3	231783	234926	(AAG)n	Ins				1											ORF	YCR067C	AAG	3	3	1
3	247059	250201	(A)n	Ins				1													A	1	1	1
4	132295	132479	(GAC)n	Del								1									GAC	3	3	1
4	211149	211333	(AT)n	Ins							1										AT	2	2	1
4	212511	212695	(A)n	Ins					1												A	1	1	1
4	441143	441328	(ATT)n	Ins					1										ORF	YDL005C	ATT	3	3	1
4	453540	453725	(AT)n	Ins									1								AT	2	2	1
4	690030	690215	(G)n	Ins									1						ORF	YDR119W	G	1	1	1
4	801519	801719	(TCT)n	Del					1										ORF	YDR170C	TCT	3	3	1
4	848361	848560	(AGAAA)n	Ins							1										AGAAA	5	5	1
4	867796	867995	(A)n	Ins			1														A	1	1	1
4	998158	998357	(T)n	Ins						1											T	1	1	1
4	1174266	1174464	(A)n	Ins									1								A	1	1	1
4	1271915	1272113	(T)n	Ins						1											T	1	1	1
4	1434726	1434924	(A)n	Ins							1								ORF	YDR492W, YDR491C	A	1	1	1
4	1385273	1385471	(AT)n	Del									1								ATATATATATATAT	14	2	7
5	79237	79236	(ATC)n	Ins				1											ORF	YEL040W	ATC	3	3	1
5	101735	101734	(T)n	Ins					1												T	1	1	1
5	110204	110203	(A)n	Ins								1							ORF	YEL023C	A	1	1	1
5	131074	131073	(G)n	Ins						1											G	1	1	1
5	138746	138745	(T)n	Ins				1													T	1	1	1
5	288425	288442	(A)n	Del										1							A	1	1	1
5	303518	303535	(T)n	Ins								1									T	1	1	1
5	309013	309031	(TCA)n	Ins										1					ORF	YER075C	TCA	3	3	1
5	342325	342344	(T)n	Ins										1							T	1	1	1
5	355229	355248	(C)n	Ins				1											ORF	YER097W	C	1	1	1
6	95079	95081	(AT)n	Ins							1										AT	2	2	1
6	103948	103954	(AT)n	Ins				1					1								AT	2	2	1
6	106903	106909	(AAGGAA)n	Ins	1														ORF	YFL015C	AAGGAA	6	6	1
6	179333	179344	(CTT)n	Ins	1														ORF	YFR016C	CTT	3	3	1
6	199465	199480	(A)n	Ins								1							ARS	ARS607, RUF22	A	1	1	1
7	62872	69387	(CA)n	Ins	1																CA	2	2	1
7	87621	94694	(T)n	Ins				1													T	1	1	1
7	255057	261512	(A)n	Ins								1									A	1	1	1
7	262046	268501	(CAT)n	Ins								1							ORF	YGL129C	CAT	3	3	1
7	371650	378045	(TGA)n	Ins	1														ORF	YGL066W	TGA	3	3	1
7	425850	431459	(TAT)n	Ins	1														ORF	YGL035C	ATT	3	3	1
7	483516	490524	(TCA)n	Ins						1									ORF	YGL005C	TCA	3	3	1
7	595953	620033	(T)n	Ins							1										T	1	1	1
7	723959	753328	(CGATGA)n	Del										1					ORF	YGR130C	CGATGA	6	6	1
7	766420	794513	(T)n	Del										1							T	1	1	1
7	899873	905602	(G)n	Ins									1						ORF	YGR203W	G	1	1	1
7	975379	981130	(CTT)n	Ins			1												ORF	YGR245C	CTT	3	3	1
7	1057660	1063414	(AT)n	Ins	1																AT	2	2	1
8	48255	48255	(CAA)n	Ins				1													ACAACAACAGCACAACAACA	20	3	6.66667
8	58419	58419	(ACA)n	Ins			1												ORF	YHL024W	ACA	3	3	1
8	282316	282545	(AT)n	Ins					1												TA	2	2	1
8	361735	361964	(AT)n	Ins		1															AT	2	2	1
8	365209	365438	(ATC)n	Ins				1											ORF	YHR131C	ATC	3	3	1
8	377929	378158	(GTTTTT)n	Del							1										GTTTTTGTTTTT	12	6	2
8	385885	386114	(CTT)n	Del								1							ORF	YHR143W	CTTCTTCTT	9	3	3
8	455629	455860	(A)n	Ins								1									A	1	1	1
8	478884	479115	(TTG)n	Ins										1					ORF	YHR186C	TTG	3	3	1
9	137089	137149	(TATTGCTATTATTATTGTTGCTATTGTTAC)2	Ins	1														ORF	YIL119C	CTATTGTTACTATTGTTAATATTATTATTG	30	30	1
9	177386	177466	(AT)n	Del									1						ORF	YIL100W, YIL100C-A	AT	2	2	1
9	197596	197676	(T)n	Del									1								T	1	1	1
9	228754	228834	(T)n	Ins			1												ORF	YIL071W-A, YIL071C	T	1	1	1
9	332334	333340	(A)n	Ins							1								ORF	YIL012W	A	1	1	1
9	362037	363043	(TA)n	Del	1														ARS	ARS921	TA	2	2	1
9	375632	376638	(CGA)n	Ins			1												ORF	YIR010W	CGA	3	3	1
9	386272	387310	(GAAAA)n	Ins					1												GAAAAGAAAA	10	5	2
9	393488	394949	(A)n	Del							1								ORF, ncRNA	YIR020W-A, ICR1	A	1	1	1
9	419477	420941	(A)n	Ins										1							A	1	1	1
10	115912	115936	(A)n	Ins				1													A	1	1	1
10	160239	160266	(T)n	Ins									1								T	1	1	1
10	173499	173527	(A)n	Ins								1									A	1	1	1
10	234117	234356	(T)n	Ins								1							ORF	YJL101C	T	1	1	1
10	337102	337399	(A)n	Ins							1								ARS	ARS1011	A	1	1	1
10	362842	363140	(C)n	Ins							1								ORF	YJL042W	C	1	1	1
10	385894	386349	(AT)n	Ins							1								ORF	YJL032W	AT	2	2	1
10	525710	526166	(AT)n	Ins										1							AT	2	2	1
10	544662	545182	(T)n	Ins										1							T	1	1	1
10	663417	663947	(T)n	Ins							1										T	1	1	1
11	46517	46517	(A)n	Ins								1									A	1	1	1
11	180293	180308	(TA)	Ins		1															TA	2	2	1
11	286080	286463	(A)n	Ins									1								A	1	1	1
11	329466	329849	(A)n	Ins	1														ARS	ARS1109	A	1	1	1
11	380530	380913	(TTG)n	Ins	1														ORF	YKL032C	TTG	3	3	1
11	384479	384862	(TA)n	Ins	1																TA	2	2	1
11	449936	450319	(A)n	Del				1													A	1	1	1
11	464047	464430	(ACCACT)n	Del										1					ORF	YKR013W	ACCACTAGCCCAACTACT	18	6	3
11	576146	576533	(TCG)n	Ins										1					ORF	YKR072C	GTCGTCGTCGTCGTCGTCGTCGTC	24	3	8
11	581515	581902	(T)n	Ins				1											ARS	ARS1118	T	1	1	1
12	105389	105432	(ATA)n	Ins		1															ATA	3	3	1
12	105407	105450	(ATA)n	Ins		1															ATA	3	3	1
12	108223	108271	(A)n	Ins				1													A	1	1	1
12	412959	413093	(A)n	Ins										1							T	1	1	1
12	517765	517902	(A)n	Del		1															A	1	1	1
12	645110	645247	(A)n	Del									1								A	1	1	1
12	927082	927232	(GATGAC)n	Ins					1										ORF	YLR403W	GATGACGATGACGATGAC	18	6	3
12	976007	976157	(T)n	Ins						1											T	1	1	1
13	28017	28014	(TA)n	Ins	1																TA	2	2	1
13	33831	33828	(G)n	Ins					1										ORF	YML118W	G	1	1	1
13	56543	56540	(T)n	Ins									1								T	1	1	1
13	95662	95659	(A)n	Ins	1																A	1	1	1
13	95671	95668	(A)n	Ins	1																A	1	1	1
13	163403	163399	(A)n	Ins										1					ORF, intron	YML056C	A	1	1	1
13	224118	224191	(A)n	Ins							1										A	1	1	1
13	238229	238303	(ACA)n	Ins							1								ORF	YML017W	ACA	3	3	1
13	238250	238324	(ACA)n	Ins							1								ORF	YML017W	ACA	3	3	1
13	247441	247515	(AT)n	Ins							1										AT	2	2	1
13	286824	286898	(T)n	Ins					1										ARS	ARS1310	T	1	1	1
13	310090	310163	(T)n	Ins							1										T	1	1	1
13	355900	355973	(A)n	Ins			1												ORF	YMR044W	A	1	1	1
13	468407	468481	(G)n	Ins									1						ORF	YMR101C	G	1	1	1
13	585108	585182	(T)n	Del					1										ORF	YMR163C	T	1	1	1
13	668202	668276	(TAT)n	Ins								1									TAT	3	3	1
13	798343	798438	(AT)n	Ins			1														AT	2	2	1
13	815557	815652	(T)n	Ins	1														ORF	YMR275C	T	1	1	1
14	326669	326669	(CATA)n	Ins							1										CATACATA	8	4	2
14	350495	350495	(C)n	Ins									1						ORF	YNL148C	C	1	1	1
14	379445	379445	(T)n	Ins	1																T	1	1	1
14	418932	418932	(AT)n	Ins									1								AT	2	2	1
14	575609	575625	(A)n	Ins							1										A	1	1	1
14	576676	576692	(A)n	Ins			1														A	1	1	1
14	619079	619095	(GGCATACCTCCCATGCCGCCA)n	Ins									1						ORF	YIL119C	GGCATACCTCCCATGCCGCCA	21	21	1
14	651978	651994	(A)n	Ins									1								A	1	1	1
14	663595	663611	(CT)n	Ins						1											CT	2	2	1
15	27346	27346	(TA)n	Ins									1								TA	2	2	1
15	110121	110125	(TA)n	Ins					1												TA	2	2	1
15	115076	115080	(AGAGGTAGTAGA)n	Del							1								ORF	YOL105C	GGTAGAAGAGGT	12	12	1
15	193683	193687	(T)n	Ins							1										T	1	1	1
15	197101	197105	(TAT)n	Ins									1								ATT	3	3	1
15	206005	206009	(A)n	Ins					1												A	1	1	1
15	218451	218455	(C)n	Ins			1				1										C	1	1	1
15	236989	236993	(ACAGCA)n	Del									1						ORF	YOL051W	CAACAG	6	6	1
15	309101	309102	(AT)n	Ins										1							AT	2	2	1
15	423990	423991	(A)n	Ins										1							A	1	1	1
15	434404	434405	(T)n	Ins								1							ORF	YOR058C	T	1	1	1
15	691792	691793	(TC)2	Del	1														ORF	YOR190W	C	1	2	0.5
15	896921	896923	(TTCTTCTCC)n	Ins	1														ORF	YOR310C, YOR309C	TTCCTTCTT	9	9	1
15	994953	994955	(T)n	Del	1																T	1	1	1
16	17350	17350	(A)n	Ins						1											A	1	1	1
16	53097	53097	(TA)n	Ins							1										TA	2	2	1
16	165819	165823	(AT)n	Ins	1																AT	2	2	1
16	165835	165839	(AT)n	Ins	1																AT	2	2	1
16	298498	298502	(AT)n	Ins	1	1															TA	2	2	1
16	551757	551757	(T)n	Ins								1									T	1	1	1
16	613347	613347	(TA)n	Ins						1											TA	2	2	1
16	700161	700160	(C)n	Ins	1																C	1	1	1
16	770613	770612	(GTT)n	Ins									1								GTT	3	3	1
16	776577	776576	(T)n	Ins										1							T	1	1	1
16	794689	794688	(T)n	Ins					1												T	1	1	1
																				52						149
																				6				85
For events in multistrains see Sheet2																				0				33
																				0				29

## Sheet: ABA INDELS
INDELs mediated by direct repeat
chr	MS71	S288c	indel	A repeat	type	MD20	MD21	MD22	MD23	MD24	MD25	MD26	MD27	MD28	MD29	PG16	PG17	PG18	PG19	type of genomic element	Genomic element
1	87256	87834	TATATATACATATATACATATATGTATATATACATATATACATATATG	ATATATG	Ins							1
1	99534	100112	TATATATGTAAAAGAATTGAAATATTTT	TATTTT	Ins			1
2	48481	48485	ACATTGCTTTTCTTCTTCTTC	TCTTCTTC	Ins			1												ORF	YBL091C
2	158693	158716		GCT(A/T)CACTTGT	Ins			1												ORF	YBL033C
2	381491	381575	CTCCGTGTGTACCCCTAA	AA	Ins			1
2	432466	432592	TTGAAAAACGTCTCCCCACTTTTAATGGA	TTTTAATGGA	Ins	1														ORF	YBR094W
2	570514	570645	CACAGCTTGTGT	CAGCTTGTGT	Ins		1													ORF	YBR166C
2	645963	646118	ATACATATATACATATATACATATATAC	ATACAT	Ins				1
2	738323	738482	TAAACGACAAAAAAAAAACAA	AAAAAACAA	Ins				1
3	101059	101572	TATGTCTATTAAAACGTA	AAACGTA	Ins									1						ORF	YCL012C
3	259009	262152	TAAATGCTGCTGGACCTGTTGCTGCTGTTGCTGTTG	TGTTGCTGTTG	Ins									1						ORF	YCR084C
4	35493	35660	TCAGAAGCTTTTGCAAGTATTCATTGT	TCATTGT	Ins										1					ORF	YDL234C
4	59616	59783	GTTTTCACACTGGCATGACCATGTG	ATGTG	Ins			1												ORF	YDL223C
4	73523	73689	TTCTCTCGAGAAGA	AGA	Ins				1											ORF	YDL215C
4	205349	205533	GGAATAGGATGGTGATGTTGG	GGTGATGTTGG	Ins								1							ORF	YDL140C
4	441240	441425	CTTTCGTTGTTG	TTGTTG	Ins								1							ORF	YDL005C
4	459230	459415	TTGTAGACATCAGGGATA	ATA	Ins			1												ORF	YDR006C
4	466175	466360	TGGATGCGAGTGCCCTAGAAGGTG	AAGGTG	Ins								1							ORF	YDR011W
4	573202	573387	AGCGACGACAGTGAACTTGACTTCGCTGAAGATGAT	TGAAGATGAT	Ins							1								ORF	YDR060W
4	729744	729942	TAGGGAGCAAACCAAAAGGAA	AAAAGGAA	Ins		1													ORF	YDR137W
4	870406	870605	AATCTACTTTGATTTAATTTAATTCAAGTTATATA	AATCTA	Ins							1
4	946448	946647	GCTAATAATATGATAATA	ATATGATAA	Ins										1
4	993452	993651	GCTTGAAAGTGATGGTGCCACCGAGAAGGA	AACTTGA	Ins	1														ORF	YDR262W
4	1004958	1005157	GGGCTTCTGACTGTCCCCGGCTTT	TAGGCT	Ins								1
4	1010696	1010895	AAAGAGGAGGAAAAGGAGAAGGGA	GGAAAAGGAGAAGGGAGAAGA	Ins			1												ORF	YDR273W
4	1180281	1180479	ACAATTGCTTGATAACAAAATG	ACAAAATG	Ins					1										ORF	YDR351W
4	1188759	1188957	TTGGTAGTATCGCTTACTCTATC	TATC	Ins	1
4	1198163	1198361	GGGTCTAACAGAAGCTCCACTTCCACT	CTTCCACT	Ins		1													ORF	YDR362C
4	1279613	1279811	CTTAATCCCGGTGAACTGTTGGTTGT	TGGTTGT	Ins				1											ORF	YDR406W
4	1291863	1292061	TCTAATACATCCTCAACTT	CAACTT	Ins						1									ORF	YDR409W
5	218920	218936	AGGGCTTGTGATTGCGCATCGGTGATTGCA	CATC	Ins	1														ORF	YER033C
5	298057	298074	AATATATAAATATATATATA	ATAT	Ins			1
5	331086	331104	ATTCGTTTGCTAGTAATGAAGAGGATGCGT	AGGATGCGT	Ins							1								ORF	YER087W
5	398236	398273	AAAAATCAGTATCGAACGTATTACCTATATTAGTATTGGTTTGATTATTGGTTTGATTATTG	TATTG	Ins			1												ORF	YER118C
5	421995	422079	TATTTAGATCGATGTCATCAT	TCATTATTT	Ins										1					ORF	YER130C
5	500712	500796	GGCCTTGCTTCGTGGTTTGCTATAC	CTATAC	Ins								1							ORF	YER162C
5	511582	511666	CCGCCGCTGCCG	GCCGCTGCCG	Ins			1												ORF	YER165W
5	545049	545133	TAGATAGATA	A	Ins	1
6	144984	144994	TGGAGTATAATGGTTTTAGA	AT	Ins										1
6	162867	162878	GAAAGATGGAAACAAGAGTTGATTTGAACATACTGGTA	GAA	Ins								1							ORF	YFR009W
6	224604	224619	ATCTTCGTCTTCGTCTTCATCCTCATC	TCGTCTTCATCCTCATC	Ins		1													ORF	YFR033C
7	46534	53070	GCTCTGCTATAGCGGTT	CGGTT	Ins				1											ORF	YGL237C
7	341122	348104	CGATGATGATGA	TGA	Ins															ORF	YGL086W
7	371674	378069	CGATAACGACGACAACGAAGATGA	GATGA	Ins									1						ORF	YGL066W
7	420606	427172	GTTTAAGCAATTTACCCAAAAAAGAATAAAGAGAGGCGTAAAGACGTTAGTTAATA	AAATA(G/T)TTTA	Ins	1
7	445283	452291	TCTGAAAGAAAGAAAAGCAGCAAAAGAGCAAG	CAAAG	Ins	1
7	522709	529958	CATCATCCTCATCCT	CATC	Ins								1							ORF	YGR023W
7	524488	531653	GATCGGGGTTCAATTCCCCGTCGCGTGCCA	GTCGCG	Ins															tRNA	tD(GUC)G1
7	526048	533377	TCCTCTGAGAACTTTCATACCCTTTTG	CCTTTTG	Ins		1													ORF	YGR026W
7	767118	795211	TAAGGACCTGTTCTCTTAGCTCC	TCC	Ins			1												ORF	YGR152C
7	929213	934948	ACTTGAAGACTATATGAACAACGT	GT	Ins								1							ORF	YGR218W
8	52887	52887	GTGAGGACAAAGATGAAGAAA	GATGAAGAAA	Ins							1								ORF	YHL027W
8	68234	68234	AGGTCTATTTTATATTCCTG	CTG	Ins							1								ORF
8	71944	71944	TTTTTTTCCCCTTGACTTTCTTTTCTTTT	CTTTTCTTTT	Ins									1
8	262877	263106	TACATTTTCTCTCTTCTTCTTAGATGATATGGCGTTTTCATATGAGTTATACAGTGTGCCGAAACTGGGCACGTAATT	TAAT	Ins					1										ORF	YHR080C
8	263264	263493	AACCTTCTGACCCTCAACAGA	ACAGA	Ins						1									ORF	YHR080C
8	316266	316495	TACTTTTAACAGTAC	TAC	Ins										1
9	22667	22667	ACTTTTAGGT	AGGT	Ins						1
9	130397	130457	CTGATATCACTTAAGGTTCGCGTA	TCGCGTA	Ins		1
9	134632	134692	TGCCTTCACAGGCTTTTTTTCAACCGTGGCAGGGTCTATCTACTATCCAGTG	CAGTG	Ins						1									ORF	YIL120W
9	169398	169476	TTGCTGCTGCTGCTG	CTGCTGCTGTTG	Ins									1						ORF	YIL105C
9	193828	193908	AAATAAATATAATGAGTCGGAAACGTTCTGAA	GGA	Ins									1						ORF	YIL090W
9	230109	230189	ACATGTGTATTA	TGTATTA	Ins							1
9	307447	307526	AAGTGGATAATATATCAAACAATTCTG	TTCTG	Ins			1												ORF	YIL026C
9	333218	334224	TCTTCTGCTTCTGAATCCTCTTCAGCTGCTTCTTCCTCTGCTTCAGAATCCTCTTCAGCTGCCTC	TCTTCTGCTTCTGAA	Del															ORF	YIL011W
9	357725	358731	AAATTATGGATAACCTCTTTTTG	CTTTTTG	Ins					1										ORF	YIR002C
9	367492	368498	TGGCATCATACCAGTTGTCTG	GTTGTCTG	Ins		1													ORF	YIR006C
9	387124	388162	ACATAGAGATCAACGCTACTGTA	CTGTA	Ins			1
9	393378	394839	CTCTTGCGACATT	G	Ins							1								ncRNA	ICR1
10	146848	146870	GTATATTCATATAGATATGTATA	TGTATA-TATAT	Ins		1
10	467962	468417	AGGCTCGGTGTTTATGCCGTCTCTTCCGAGGATG	AGGATG	Ins										1
10	514992	515447	GGAATGGTATGGCATCTTATAGGAATGGTATGGCATCTTATA	TCTTATA	Ins			1												ORF	YJR042W
10	518412	518865	AGACCACCGATCATGCACATGATA	ATGATA	Ins						1									ORF	YJR044C
10	600802	601330	GACAGTTCAAAGA	TTCAAAGA	Ins	1														ORF	YJR092W
10	637742	638274	TGAATCTGGTCCCTCTTTTCAAAGGCAGACGAAGTGCCTTTGGCAATGGCTGTCTTG	GCAATGGC	Ins		1													ORF	YJR113C
11	15962	15962	TTATAAAATATAAAAAGAAGAAATTTTTATTCTTTTTATATTTTA	TTATAAAATA	Ins					1
11	61088	61088	GACGTCTAGAATAGGATCAAT	TAGGATCAAT	Ins										1					ORF	YKL203C
11	165267	165282	ACTATCGGGTGAGAATATCTTATCTGACTGACCTTTCTC	CTTTCTC	Ins								1							ORF	YKL151C
11	166604	166619	TAGCAGCTGCTA	TGCTA	Ins								1							ORF	YKL150W
11	232916	233293	GGTAAGAACAGTGGCAATTACCAACA	CAACA	Ins					1										ORF	YKL109W
11	280038	280421	TGATGATGATAATGATGA	TGA	Ins									1
11	288000	288383	GAGGAGGGTTCTGAAATATC	ATATC	Ins					1										ORF	YKL079W
11	321429	321812	GCTTGCTATCCCGCTGCACA	CTGCACA	Ins						1
11	337023	337406	CTGCTGTTGTTG	TTGTTG	Ins						1									ORF	YKL054C
11	401570	401953	GGTCTTGCAGAGAGGACCCAG	CCAGAGTTGAGCAGAG	Ins										1					ORF	YKL020C
11	426880	427263	AGAATTAATGTGTAA	AA	Ins										1
11	443355	443738	CCTTTATCCTTG	TGACTTTATC	Ins							1								ORF	YKR002W
11	492285	492669	ATGTCATAGCAGAGAACACT	CACT	Ins								1							ORF	YKR027W
11	514992	515377	ATGTCATAGCAGAGAACACT	TGCCATCGGT	Ins					1										ORF	YKR039W
11	615616	616030	AGAGATTCTCCTACTATGGGCTTTCCG	GCTTTCCG	Ins									1						ORF	YKR093W
12	50126	50128	TAATAATAATAATAATAACAGTAACAA	TAACAA	Ins			1												ORF	YLL043W
12	87183	87185	AGATTGAGATGCTTTTAATTCATAAAGGAAAG	ATAAAGGAAAG	Ins			1
12	99131	99132	GGAAGCCGATGGAGG	GG	Ins	1														ORF	YLL022C
12	155882	156006	CTGAAGAGTCATTAGAGTCTTCGTCTTCCTCATCATCTT	CCTCATCATC(T/G)T	Ins			1												ORF	YLR002C
12	200820	200948	CTACAGCTTCTTGAACTGTAACACCAATTTTAG	AC	Ins				1											ORF	YLR028C
12	251136	251264	TGGTTATGATTATTATTA	TTATGATTATTATTA	Ins										1
12	262318	262446	AAGTGTATGAAGATTTCGATG	CGATG	Ins		1													ORF	YLR060W
12	274112	274241	GCGATGTGTAA	A	Ins										1					ORF	YLR070C
12	287094	287225	AAGAAGGAGAAG	AGAAGGAGAAG	Ins				1											ORF	YLR079W
12	362270	362404	CAGATTCTCATACCAATCATATTC	ATTC	Ins					1										ORF	YLR106C
12	396940	397074	TTGATTGATATCAGAATC	ATC	Ins							1								ORF	YLR127C
12	507357	507494	AAAGAAAGAAAAGAAGGA	AGAAGAAAAGAA	Ins										1					ORF	YLR175W
12	574979	575116	CAAGCATCGACGACAAGAAGGAAG	AAGGAAG	Ins									1						ORF	YLR219W
12	688589	688726	GACTGTTTAAAC	TTTAAAC	Del	1
12	726895	727032	CCATGATTGATACTGTCGCAAAAT	GCAAAAT	Ins		1													ORF	YLR299W
12	879524	879674	CAACTATGAAATGAAAAACAAT	AAAAACAAT	Ins						1
13	13440	13439	AAGGGAAAAGGACA	AAAGGACA	Ins							1
13	235836	235910	CATCAGAAGACCCAA	AGACCCAA	Ins			1												ORF	YML018C
13	380602	380676	TCGTACACGAACTTCCAATATC	ACTTCCAATATC	Ins									1						ORF	YMR053C
13	470426	470500	CGGATGTCTGAAAAAACTCTAGAGATAGCTCGCAGATAACATCGAAACTAT	AACATCG	Ins					1										ORF	YMR102C
13	830907	831002	CTTCCAGGCTTTCTGTGTACCCTTT	GTACCCTTT	Ins			1												ORF	YMR280C
13	861123	861216	GAAACCGTGTAAGAAATCATGGCGCCTCAAAAAAAAAAA	AAAAAAAAAA	Ins									1
13	895272	895372	AGACGAAGATAAAAGATCTTCTTC	ATCTTCTTCGGATGAAGA	Ins										1					ORF	YMR309C
14	195175	195175	AAGCCGAAAAAAGTTGATTAT	GATTAT	Ins		1													ORF	YNL242W
14	416226	416226	TGGTGGCCGTGGTGGTTACGG	GGTGGTTACGG	Ins		1													ORF	YNL112W
14	447868	447879	GATAACATATTTTCCAACGTATACCAC	ATACCAC	Ins			1												ORF	YNL094W
14	558353	558369	ATCAGGATATTCTTTTTGGCCAAT	CAATTTCAG	Ins					1										ORF	YNL037C
14	572436	572452	ATGTTTAATACAAATGATTCCATTAAAGGGATCGCAATGGCA	GGGTTCGCAAAGGCA	Ins					1
14	579944	579960	TTACAACAGCAACAG	ACAGCAACAG	Ins	1														ORF	YNL027W
14	588494	588510	GTGCTGTTTTGCCATCATCAAGGATTAGGTATTGAGGATTCACTA	CACTA	Ins										1					ORF	YNL023C
14	728508	728524	AATCCCAAAGTTGATGACAGCTAAAGCAAATGCAGT	TAAAGCAA	Ins									1						ORF	YNR055C
15	21178	21178	GCTGTAGTCAGACAAGA	AAGA	Ins										1					ORF	YOL158C
15	28421	28421	ACTTTTAGGT	AGGT	Ins						1
15	55144	55148	CGTTATACTG	ATACTG	Ins								1
15	90162	90166	AATATGACCCTCACTTACAATT	ACTTACAATT	Ins			1												ORF	YOL122C
15	101917	101921	CAAGAATTAGAAATTAAA	AAA[C/A]AAGAA	Ins			1												ORF	YOL115W
15	103113	103117	GAAGGCTAA	GCTAA	Ins										1					ORF	YOL115W
15	198525	198529	GCAGCGAAACGTCACCAGCAGGTG	CAGGTG	Ins							1								ORF	YOL070C
15	243166	243169	AAGATCAAAAGAAAC	AAAAGAAAC	Ins				1
15	296221	296222	AAGTTCTGCTGATCTTGAACAATATCGTATTG	ATTG	Ins			1
15	307255	307256	ATCGTCTTCATC	TCTTCGTCTTC	Del										1					ORF	YOL011W
15	427931	427932	atcatcgtcgtcatcatcgtcgtcatcatcatc	tca	Del															ORF	YOR053W,YOR054C
15	509062	509063	TTTTGTGCTAGTGGTTGTTGTATTATTTGTTGTGGAACCGCCAAAGGTGAAAGATGG	AAAGATGG	Ins				1											ORF	YOR098C
15	677402	677403	TCAGCACCCTCAG	CCTCAG	Ins					1										ORF	YOR181W
15	779873	779874	CTGATTGTATGGG	TGTATGGG	Ins									1						ORF	YOR235W
15	836229	836231	TCGGGCCCGTCCCAATCGAGATCTCTTGGGTCA	TGGGTCA	Ins			1												ORF	YOR273C
15	895139	895141	AGTCAGTGTATTGTTTCCACTCCCTT	ACTCCCTT	Ins		1													ORF	YOR308C
15	925494	925496	CGTAGCCTGCGTTTCAGAGATCTATCAACTTTGCAAGGCCAATCAGAGAACAAAAAAGTCTCGCAAAGTCATTTCACTTTTCTCGCTTGAAATTATT	ATTCGT	Ins										1
15	1022728	1022730	TTTCTGGAACAACTTAGAAGCACGGAG	GGAG	Ins									1						ORF	YOR363C
15	1060729	1060731	200bp	91bp	Del				1											ORF	YOR383C
16	139609	139613	ATATATATGTATATATATATATATACAT	TATACAT	Ins									1
16	193914	193918	GCTGAAGCTTGGCATTGGCTGCAACTAAAGCCTGGCCAACCAATGTACAAAAGAGAAGCCGAC	GCTGAAGCTTGGCATTGGTTGCAGTTAAAACCCGGCCAACCAATGTAC	Del										1					ORF	YPL187W
16	212803	212807	TATATCTGAGAAAGATTCTACACACAGATA	TATAT	Ins	1
16	564175	564175	ACCAGAAACGCCAATGGCTATATACAAATTTGGTGCGACTACCTTA	ACCAG	Ins							1								ORF	YPR004C
16	568279	568279	ACCAGAAACGCCAATGGCTATATACAAATTTGGTGCGACTACCTTA	AGATG	Ins					1										ORF	YPR006C
16	773612	773611	CATTAATAATAATAA	AATAA	Ins			1
16	796643	796642	ACAATTTGACCTTCTGCA	ACCTTCTGCA	Ins	1														ORF	YPR133C
16	876067	876068	ATCCCATTCCTTTTCTCA	CCTTTTCTCA	Ins							1
16	892011	892011	CGGTAAGCCAGTATTCAAAATTATGCT	ATGCT	Ins			1												ORF	YPR176C
																					105
																					0
																					1
For events in multistrains see "Events in multi strains"																					1

## Sheet: Other INDELS
Other INDELs
chr	ms71pos	s288c	type	indel	lowcomp	MD20	MD21	MD22	MD23	MD24	MD25	MD26	MD27	MD28	MD29	PG16	PG17	PG18	PG19	type of element	Genomic element
Non duplicative INDELs
13	768317	768412	Non duplicated Ins	A					1											tRNA	tA(AGC)M2
15	854226	854228	Non duplicated Ins	A						1										tRNA	tA(UGC)O
3	203489	206633	Non duplicated Ins	T											1					ORF	YCR043C
5	197866	197884	Non duplicated Ins	A							1									ORF	YER021W
7	746282	774375	Non duplicated Ins	A							1									tRNA	tA(AGC)G
Duplicated INDELs ending with 2 copies
1	165709	166288	duplicated Ins	AG										1						tRNA	tA(UGC)A
4	568805	568990	duplicated Ins	AATGG				1												tRNA	tD(GUC)D
5	312040	312058	duplicated Ins	CCT			1													tRNA	tA(UGC)E
16	582106	582106	duplicated Ins	AAG				1												tRNA	tK(CUU)P
																					2

## Sheet: GENE CONVERSION
Gene Conversion	S288c	MD29
chr13	from chrXVI:632627-632663 to chrXIII:98318-98352	1	conversion from chr16 HSP82 to HSC82 on chr13
chr7	from chrXVI: 483949- 484124 to ChrVII: 481472- 481647	1	conversion from chr16-PMA2 to chr7-PMA1

## Sheet: SNPs
chr	ms71pos	s288c	ref	var	MD20	MD21	MD22	MD23	MD24	MD25	MD26	MD27	MD28	MD29	PG16	PG17	PG18	PG19	type	fname
1	18775	18775	C	G			1														1
1	109384	109962	C	G						1									ORF	YAL022C	1
2	589413	589544	A	T									1								1
2	752415	752574	T	C								1							ORF	YBR275C	1
3	79699	80212	A	G				1											ORF	YCL024W	1
3	207648	210791	A	T									1						ORF	YCR047C	1
3	262719	265862	C	T			1												ORF	YCR088W	1
4	434065	434250	A	G					1												1
4	474657	474842	C	T			1												ORF	YDR014W	1
4	500615	500800	T	G					1										ORF	YDR028C	1
4	774051	774251	C	T							1								ORF	YDR159W	1
4	813227	813427	C	T						1									ORF	YDR175C	1
4	943481	943680	T	A					1										ORF	YDR240C	1
4	1141330	1141528	T	C							1								ORF	YDR335W	1
4	1150681	1150879	C	T									1						noncoding_exon, tRNA	tX(XXX)D	1
4	1197753	1197951	C	G									1						ORF	YDR362C	1
4	1227261	1227459	C	T				1											ORF	YDR376W	1
5	401390	401427	G	A										1					ORF	YER120W	1
5	486265	486349	C	T				1											ORF	YER157W	1
5	568056	568140	A	T								1							ORF	YER188W	1
6	261085	261103	G	T							1										1
7	151127	156602	C	T							1								ORF	YGL183C	1
7	307987	313516	G	C					1										ORF	YGL100W	1
7	359955	365485	G	T								1							ORF	YGL076C	1
7	536421	541994	C	G					1												1
7	616983	622555	C	A					1										ORF	YGR067C	1
9	130655	130715	A	G					1										ORF	YIL122W	1
10	391111	391566	C	A							1								ORF	YJL028W	1
10	610225	610753	T	C			1														1
10	635867	636399	A	T			1												ORF	YJR111C	1
10	636493	637025	C	A								1									1
10	637880	638412	T	C	1														ORF	YJR113C	1
10	646659	647190	C	G								1							ORF	YJR120W	1
11	518304	518689	G	A					1										ORF	YKR041W	1
11	578869	579256	T	A					1										ORF	YKR074W	1
12	864636	864786	A	C	1														ORF	YLR371W	1
13	79241	79238	T	C							1								ORF	YML097C	1
13	127851	127848	T	A	1														ORF	YML072C	1
13	240546	240620	T	C										1					ORF	YML016C	1
13	379354	379428	G	C					1												1
13	398635	398709	C	G				1											ORF	YMR064W	1
13	504871	504945	C	T									1						intron, tRNA	tL(CAA)M	1
13	521360	521434	T	C								1							ORF	YMR126C	1
14	190389	190389	T	C							1								ORF	YNL243W	1
14	569142	569158	C	T									1						ORF	YNL035C	1
14	600016	600032	T	C			1												ORF	YNL018C	1
14	618350	618366	C	T										1							1
14	654375	654391	A	G			1												ORF	YNR015W	1
15	414094	414095	T	G					1												1
15	439406	439407	C	G					1										ORF	YOR059C	1
15	452714	452715	A	G			1												ORF	YOR067C	1
15	602551	602552	A	T						1											1
15	803682	803683	C	A	1														ORF	YOR252W	1
15	1009695	1009697	T	A								1							ORF	YOR357C	1
16	54011	54011	G	T							1								ORF	YPL258C	1
16	180549	180553	T	A									1						ORF	YPL194W	1
16	487217	487221	A	T					1												1
16	618246	618246	T	A								1							ORF	YPR026W	1
16	731660	731659	C	G	1														ORF	YPR102C	1
																					0
							454

## Sheet: RATES
SNPs	8.30205e-10	substitution/colony/generation/base
Indels	5.24858e-09	events/colony/generation/base
Template switching	2.95497e-10	events/colony/generation/base
Minimal rates calculated as 1 event per loci
